# Supplementary material for: Tirzepatide on obstructive sleep apnea-related cardiometabolic risk: secondary outcomes of the SURMOUNT-OSA randomized trial
Source: Nat Med. 2026 Jan 15;32(2):653–9. doi: 10.1038/s41591-025-04071-1 (PMC12920140; doi:10.1038/s41591-025-04071-1)
Supplement: Supplementary file 3 — Mediation analyses. [file 41591_2025_4071_MOESM3_ESM.xlsx]

## Sheet: Figure 1 Source Data
Change in AHI, SASHB			Change in body weight			Change in body weight, AHI, SASHB				Change in AHI, SASHB			Change in body weight			Change in body weight, AHI, SASHB				Change in AHI, SASHB			Change in body weight			Change in body weight, AHI, SASHB				Change in AHI, SASHB			Change in body weight			Change in body weight, AHI, SASHB				Change in AHI, SASHB			Change in body weight			Change in body weight, AHI, SASHB
Mean	Upper Limit	Lower Limit	Mean	Upper Limit	Lower Limit	Mean	Upper Limit	Lower Limit		Mean	Upper Limit	Lower Limit	Mean	Upper Limit	Lower Limit	Mean	Upper Limit	Lower Limit		Mean	Upper Limit	Lower Limit	Mean	Upper Limit	Lower Limit	Mean	Upper Limit	Lower Limit		Mean	Upper Limit	Lower Limit	Mean	Upper Limit	Lower Limit	Mean	Upper Limit	Lower Limit		Mean	Upper Limit	Lower Limit	Mean	Upper Limit	Lower Limit	Mean	Upper Limit	Lower Limit
-0.184	0.102	-0.554	0.95	1.932	0.443	0.693	1.501	0.222		-0.314	0.306	-1.432	0.267	1.479	-0.672	0.021	1.195	-1.1		0.584	1.111	0.216	1.104	1.949	0.588	1.508	2.591	0.895		0.182	0.385	0.006	0.486	0.781	0.24	0.646	0.98	0.373		0.1	0.513	-0.288	0.642	1.532	0.023	0.842	1.869	0.223
[truncated: 18 more columns]
